# Supplementary material for: A paracrine circuit of IL-1β/IL-1R1 between myeloid and tumor cells drives genotype-dependent glioblastoma progression
Source: J Clin Invest. 2023 Nov 15;133(22):e163802. doi: 10.1172/JCI163802 (PMC10645395; doi:10.1172/JCI163802)
Supplement: Supporting data values [file jci-133-163802-s207.xlsx]

## Sheet: Fig1A
IL1B IDH MUT	-0.2589	-0.4474	1.6236	-0.8738	-1.4819	-1.1699	0.7875	0.1237	-0.8843	0.1521	1.4069	0.8959	-0.1035	1.2598	-1.2456	0.4699	-1.5212	-1.2512	-0.5609	-1.2663	-1.456	-1.337	-0.7081	-0.739	-0.7606	0.4286	0.6514	-0.2917	-1.307	0.6106	NaN	NaN	NaN	NaN	NaN	NaN	NaN	NaN	NaN	NaN	NaN	NaN	NaN	NaN	NaN	NaN	NaN	NaN	NaN
IL1B IDH WT	-0.2595	0.3133	-0.9427	NaN	-1.2152	1.8024	-0.9946	-0.4067	-0.2735	-1.3944	-0.3011	-1.1691	-0.5117	1.465	0.8685	0.4326	NaN	-1.2183	-0.0111	0.1724	-1.14	-1.1359	-0.9565	-0.2456	NaN	0.6761	1.3959	-0.4572	-1.1456	-1.4434	-0.7929	0.5352	-0.6743	-0.0533	-0.1842	-0.8269	-0.7328	-0.7134	2.2473	-0.1479	-0.763	-0.9814	-0.7468	0.3988	-1.5959	-1.2635	-0.7782	-0.4672	-1.0897
IL1A IDH MUT	-0.8587	0.1309	1.6485	-0.0285	-0.5435	-0.2024	2.8028	-0.0582	-0.6495	-0.8704	1.6308	0.5591	0.6468	0.2775	-0.7646	-1.4022	-1.4233	-0.5909	-0.409	-0.2323	-0.6047	-1.2888	-0.0035	-0.3919	-0.5314	0.8826	-0.4721	-0.2173	-0.9844	-0.4169	NaN	NaN	NaN	NaN	NaN	NaN	NaN	NaN	NaN	NaN	NaN	NaN	NaN	NaN	NaN	NaN	NaN	NaN	NaN
IL1A IDH WT	-0.3325	0.0587	-0.8476	NaN	0.3933	0.119	-0.234	-0.8105	-0.8907	0.2305	-0.8502	-0.5422	-1.3068	3.7583	4.9378	1.2739	NaN	-0.5215	0.4026	2.3669	-0.2114	-0.8656	4.3117	-0.0628	NaN	0.3305	2.4284	-0.8053	-0.791	-0.5978	0.2083	0.6975	-1.0122	0.5928	-0.0242	-0.6634	-0.7894	-0.8108	1.3542	-0.4821	-0.5637	-1.1282	-1.084	-0.009	-0.6539	-0.9998	-0.4109	3.3755	-1.2155
[truncated: 332 more columns]

## Sheet: Fig1B-D
SAMPLE_ID	Sex	Overall Survival Status	Overall Survival (Months)	DiagnosisAge	IL1B	pathway	subpathway	binary IL1B	binary subpathway	binary pathway
TCGA-02-0001-01	Female	1	11.6	44.3	5.79359	379.867	6.33408	low	low	low
TCGA-02-0003-01	Male	1	4.7	50.2	6.44083	406.867	6.76029	high	high	low
TCGA-02-0004-01	Male	1	11.3	59.2	5.0947	412.824	6.977	low	high	high
TCGA-02-0007-01	Female	1	23.2	40.5	4.83644	370.89	5.45088	low	low	low
TCGA-02-0009-01	Female	1	10.6	61.5	8.4271	408.669	6.99038	high	high	low
TCGA-02-0011-01	Female	1	20.7	19	5.04471	411.696	6.45806	low	low	high
TCGA-02-0015-01	Male	1	20.6	50.4	5.63649	410.21	6.74521	low	high	high
TCGA-02-0016-01	Male	0	55.9	50	5.77848	404.597	6.33205	low	low	low
TCGA-02-0021-01	Female	1	77.6	43.9	4.67265	403.636	6.13052	low	low	low
TCGA-02-0023-01	Female	1	20.1	38.3	5.7488	392.73	6.45146	low	low	low
TCGA-02-0024-01	Male	1	53.1	35.9	4.87941	401.249	6.1141	low	low	low
TCGA-02-0025-01	Male	1	42.7	47.6	5.52671	387.741	6.44753	low	low	low
TCGA-02-0027-01	Female	1	12.2	33.9	7.93509	446.792	7.69525	high	high	high
TCGA-02-0033-01	Male	1	2.8	55	7.1271	387.148	6.49378	high	low	low
TCGA-02-0034-01	Male	1	14.1	60.7	6.58326	368.003	6.39184	high	low	low
TCGA-02-0038-01	Female	1	10.7	48.6	4.83359	384.823	5.74646	low	low	low
TCGA-02-0043-01	Female	1	18.3	54.4	6.06702	423.216	7.01476	high	high	high
TCGA-02-0046-01	Male	1	6.8	61.4	6.27613	386.715	6.17425	high	low	low
TCGA-02-0047-01	Male	1	14.7	78.7	4.90663	369.04	5.52912	low	low	low
TCGA-02-0048-01	Male	1	3.2	80.2	4.91045	411.369	6.14151	low	low	high
TCGA-02-0052-01	Male	1	12.6	49.5	5.08137	416.007	6.60521	low	low	high
TCGA-02-0054-01	Female	1	6.5	44.4	5.80856	383.22	6.29855	low	low	low
TCGA-02-0057-01	Female	1	19.9	66.1	6.88238	431.083	7.30182	high	high	high
TCGA-02-0060-01	Female	1	6	66.1	7.83741	433.628	7.49036	high	high	high
TCGA-02-0064-01	Male	1	19.7	50	5.58352	438.539	7.27368	low	high	high
TCGA-02-0068-01	Male	1	26.4	57.9	4.9014	413.217	6.6619	low	low	high
TCGA-02-0069-01	Female	0	28.7	31.9	4.62865	387.118	5.79295	low	low	low
TCGA-02-0070-01	Male	0	25.1	71	5.24157	415.68	6.71581	low	high	high
TCGA-02-0071-01	Male	1	5.5	53.2	6.70793	431.076	7.17535	high	high	high
TCGA-02-0074-01	Female	1	10.2	68.2	5.36021	413.511	6.42794	low	low	high
TCGA-02-0075-01	Male	1	20.8	63.5	6.0198	433.742	7.2324	high	high	high
TCGA-02-0079-01	Male	1	27.2	58	5.87531	379.884	6.38778	low	low	low
TCGA-02-0083-01	Female	1	22.7	59.2	5.20793	406.336	6.56221	low	low	low
TCGA-02-0084-01	Female	1	12.6	36.3	5.30143	404.025	6.39325	low	low	low
TCGA-02-0085-01	Female	1	51.3	63.8	5.32082	408.202	6.58163	low	low	low
TCGA-02-0086-01	Female	1	8.8	45.9	9.11756	436.744	7.52491	high	high	high
TCGA-02-0089-01	Male	1	16.9	52.7	5.91514	420.536	6.96537	low	high	high
TCGA-02-0099-01	Male	1	3.5	46.8	5.27125	411.22	6.6676	low	low	high
TCGA-02-0102-01	Male	1	27	42.9	5.05736	412.183	6.74925	low	high	high
TCGA-02-0104-01	Female	1	65	29.3	5.28739	372.187	5.54684	low	low	low
TCGA-02-0107-01	Male	1	17.7	56.3	6.54264	428.509	7.06285	high	high	high
TCGA-02-0113-01	Female	0	92.6	43.4	4.49387	398.644	6.35748	low	low	low
TCGA-02-0114-01	Female	1	100	37.5	4.79184	392.042	5.76152	low	low	low
TCGA-02-0115-01	Male	1	15.7	52.7	5.25608	417.121	6.87694	low	high	high
TCGA-02-0116-01	Male	1	49	51.1	5.57302	420.106	6.42573	low	low	high
TCGA-02-2466-01	Male	1	16.8	61.5	4.95398	407.751	6.1296	low	low	low
TCGA-02-2470-01	Male	1	12.9	57.5	6.24566	421.166	7.03279	high	high	high
TCGA-02-2485-01	Male	0	15.4	53.4	7.16472	426.081	6.95516	high	high	high
TCGA-02-2486-01	Male	0	16.2	64	6.98524	435.765	7.39668	high	high	high
TCGA-06-0122-01	Female	1	6.1	84.8	7.65119	429.784	7.29502	high	high	high
TCGA-06-0124-01	Male	1	20.4	67.3	7.23917	424.029	7.29489	high	high	high
TCGA-06-0125-01	Female	1	47.6	63.9	5.01528	399.341	6.44411	low	low	low
TCGA-06-0126-01	Male	1	6.9	86.6	4.99473	392.758	6.19299	low	low	low
TCGA-06-0127-01	Male	1	3.9	67.1	5.21433	388.277	6.13172	low	low	low
TCGA-06-0130-01	Male	1	13	54.2	7.36089	415.482	7.10827	high	high	high
TCGA-06-0132-01	Male	1	25.4	49.6	6.71348	403.184	6.50828	high	low	low
TCGA-06-0133-01	Male	1	14.3	64.1	6.84416	394.337	6.36132	high	low	low
TCGA-06-0137-01	Female	1	26.7	63.7	5.03291	372.783	6.12647	low	low	low
TCGA-06-0138-01	Male	1	24.2	43.1	7.08822	399.211	6.46452	high	low	low
TCGA-06-0139-01	Male	1	11.9	40.3	7.9229	429.131	7.16659	high	high	high
TCGA-06-0141-01	Male	1	10.3	62.8	6.20989	412.767	6.61047	high	low	high
TCGA-06-0143-01	Male	1	11.7	58.5	9.57954	421.366	7.27921	high	high	high
TCGA-06-0145-01	Female	1	2.3	53.8	5.575	360.507	5.9618	low	low	low
TCGA-06-0147-01	Female	1	17.8	51.3	8.60552	429.365	7.42717	high	high	high
TCGA-06-0148-01	Male	1	10.1	76.2	5.4716	403.582	6.54763	low	low	low
TCGA-06-0152-01	Male	1	12.3	68	6.08237	392.382	6.25406	high	low	low
TCGA-06-0154-01	Male	1	13.9	54.8	6.56278	407.139	7.00601	high	high	low
TCGA-06-0155-01	Male	1	10.5	61.6	5.72622	397.298	6.5462	low	low	low
TCGA-06-0156-01	Male	1	5.9	57.3	8.11449	421.95	6.88252	high	high	high
TCGA-06-0157-01	Female	1	3.2	63.3	6.49507	402.1	6.52175	high	low	low
TCGA-06-0158-01	Male	1	10.8	73.5	7.41714	415.037	6.9542	high	high	high
TCGA-06-0166-01	Male	1	5.9	51.8	7.44133	410.185	6.82287	high	high	low
TCGA-06-0168-01	Female	1	19.7	59.6	6.89031	399.36	6.81828	high	high	low
TCGA-06-0169-01	Male	1	3.3	68.8	6.35491	394.234	6.51011	high	low	low
TCGA-06-0171-01	Male	1	13.1	65.9	6.16228	402.879	6.47554	high	low	low
TCGA-06-0173-01	Female	1	4.5	72.7	5.85468	403.983	6.3217	low	low	low
TCGA-06-0174-01	Male	1	3.2	54.3	5.1587	394.684	6.31166	low	low	low
TCGA-06-0176-01	Male	0	51.3	35	5.90503	418.477	6.91528	low	high	high
TCGA-06-0178-01	Male	0	54	39	6.12981	376.245	5.84402	high	low	low
TCGA-06-0184-01	Male	0	40.4	63.8	5.89311	401.909	6.69301	low	high	low
TCGA-06-0185-01	Male	0	37	54.5	6.19754	389.462	6.3398	high	low	low
TCGA-06-0187-01	Male	1	27.2	69.3	8.49358	427.741	7.31365	high	high	high
TCGA-06-0188-01	Male	0	28.5	71.4	6.72516	411.784	6.45022	high	low	high
TCGA-06-0189-01	Male	1	15.4	55.6	5.45152	412.746	6.78575	low	high	high
TCGA-06-0190-01	Male	1	10.4	62.5	8.11316	423.397	7.34559	high	high	high
TCGA-06-0192-01	Male	0	18.3	58.2	9.59346	425.208	7.56119	high	high	high
TCGA-06-0195-01	Male	1	7.4	63.3	7.54934	389.686	6.27066	high	low	low
TCGA-06-0197-01	Female	1	5.5	66	7.76843	425.211	7.4989	high	high	high
TCGA-06-0201-01	Female	1	0.4	51.1	8.5047	397.784	6.86837	high	high	low
TCGA-06-0206-01	Male	1	7.6	40.9	5.73351	397.013	6.82395	low	high	low
TCGA-06-0208-01	Female	1	8.4	52.3	7.10944	405.907	6.69144	high	high	low
TCGA-06-0210-01	Female	1	7.4	72.8	7.16946	417.773	7.00279	high	high	high
TCGA-06-0211-01	Male	1	11.8	48	5.17154	397.251	6.52645	low	low	low
TCGA-06-0213-01	Female	1	0.5	55.1	5.55322	371.285	6.17532	low	low	low
TCGA-06-0214-01	Male	1	15	66.2	8.35266	422.626	7.09539	high	high	high
TCGA-06-0216-01	Female	1	24.2	61.7	6.88273	400.361	6.53401	high	low	low
TCGA-06-0219-01	Male	1	0.7	67	5.73877	367.834	5.90938	low	low	low
TCGA-06-0237-01	Female	1	13.6	75.9	5.96565	385.755	6.09382	low	low	low
TCGA-06-0238-01	Male	1	13.3	46.6	5.71847	370.048	5.80235	low	low	low
TCGA-06-0241-01	Female	0	15	66	6.31384	400.823	6.35137	high	low	low
TCGA-06-0644-01	Male	0	12.3	71.9	6.49547	412.585	6.96636	high	high	high
TCGA-06-0645-01	Female	1	5.8	56	8.90617	432.55	7.28966	high	high	high
TCGA-06-0646-01	Male	1	5.8	61	9.61482	419.629	7.19586	high	high	high
TCGA-06-0648-01	Male	1	9.8	78	5.34333	390.786	6.08547	low	low	low
TCGA-06-0649-01	Female	1	2.1	73.4	6.39776	402.405	6.41441	high	low	low
TCGA-06-0650-01	Female	1	23.6	39.9	6.78597	451.482	7.35617	high	high	high
TCGA-06-0686-01	Male	0	9.4	53.4	5.6744	379.798	6.03618	low	low	low
TCGA-06-0743-01	Male	0	22.3	69.6	5.91496	386.22	6.1537	low	low	low
TCGA-06-0744-01	Male	0	19.5	67	5.52695	374.655	6.08388	low	low	low
TCGA-06-0745-01	Male	1	7.8	59.9	6.30416	389.942	6.32421	high	low	low
TCGA-06-0747-01	Female	1	2.7	53.8	6.50131	387.823	6.3889	high	low	low
TCGA-06-0749-01	Male	1	2.7	50.8	5.61001	393.43	6.22565	low	low	low
TCGA-06-0750-01	Male	1	0.9	43.9	6.55044	405.216	6.74327	high	high	low
TCGA-06-0875-01	Female	0	9.2	61.1	6.3969	406.809	6.46553	high	low	low
TCGA-06-0876-01	Female	0	8.9	72.2	6.66939	400.138	6.68872	high	high	low
TCGA-06-0877-01	Male	0	6.7	78.7	5.44574	401.694	6.55487	low	low	low
TCGA-06-0878-01	Male	0	7.2	74.8	8.5589	425.457	7.32441	high	high	high
TCGA-06-0879-01	Male	0	23	52.4	6.30829	403.842	6.63418	high	low	low
TCGA-06-0881-01	Male	0	5.9	50	7.64143	432.992	7.28781	high	high	high
TCGA-06-0882-01	Male	0	5.4	30.4	6.94031	411.955	6.89716	high	high	high
TCGA-06-0939-01	Female	0	20.9	79.1	6.49402	395.496	6.47238	high	low	low
TCGA-06-1084-01	Male	0	7.4	54.5	7.58503	400.946	6.99834	high	high	low
TCGA-06-1087-01	Male	1	4	75.7	4.60584	391.275	6.09994	low	low	low
TCGA-06-1800-01	Male	1	26.8	61.1	6.19265	411.126	6.58	high	low	high
TCGA-06-1801-01	Female	0	8.6	56.2	4.58932	391.77	5.95831	low	low	low
TCGA-06-1804-01	Female	1	13.6	81.6	6.45108	430.439	6.70811	high	high	high
TCGA-06-2557-01	Male	1	1.1	76.6	6.90571	425.95	7.02859	high	high	high
TCGA-06-2558-01	Female	1	12.5	75.3	7.35508	419.197	6.75326	high	high	high
TCGA-06-2559-01	Male	1	4.9	83.7	6.83296	429.738	7.13486	high	high	high
TCGA-06-2561-01	Female	0	9.3	53.4	6.75111	435.911	7.0997	high	high	high
TCGA-06-2562-01	Male	0	2.8	81.5	9.07801	439.947	7.64989	high	high	high
TCGA-06-2563-01	Female	0	8.5	72.9	6.57762	414.742	7.04387	high	high	high
TCGA-06-2564-01	Male	0	6	50.5	6.54313	431.481	7.0837	high	high	high
TCGA-06-2565-01	Male	0	6.8	59	6.25513	414.397	6.80497	high	high	high
TCGA-06-2566-01	Female	1	6	23.1	5.22081	418.234	6.79716	low	high	high
TCGA-06-2567-01	Male	1	4.4	65	7.7422	437.369	7.18653	high	high	high
TCGA-06-2569-01	Female	0	0.4	24.4	4.45118	412.884	6.192	low	low	high
TCGA-06-5408-01	Female	1	11.7	54.9	7.36484	445.469	7.51371	high	high	high
TCGA-06-5410-01	Female	1	3.5	72.3	9.12218	457.413	7.72745	high	high	high
TCGA-06-5411-01	Male	1	8.4	51.6	6.65695	437.698	6.9565	high	high	high
TCGA-06-5412-01	Female	1	4.5	78.8	9.09691	451.647	7.78537	high	high	high
TCGA-06-5413-01	Male	0	8.8	67	7.37482	431.563	7.14325	high	high	high
TCGA-06-5414-01	Male	0	9	61.7	7.03206	429.259	7.20438	high	high	high
TCGA-06-5415-01	Male	0	8.5	60.8	5.79181	414.469	6.66705	low	low	high
TCGA-06-5418-01	Female	1	2.7	75.5	6.2964	395.759	6.5921	high	low	low
TCGA-06-5856-01	Male	1	3.7	58.1	6.45615	431.656	6.93191	high	high	high
TCGA-06-5858-01	Female	0	6.1	45.6	7.12937	436.86	6.8817	high	high	high
TCGA-06-5859-01	Male	0	4.5	63.5	7.32785	453.854	7.18412	high	high	high
TCGA-06-6390-01	Male	1	5.4	58.4	7.42066	447.065	7.18731	high	high	high
TCGA-06-6391-01	Female	1	1.4	44.4	5.20416	434.313	6.81777	low	high	high
TCGA-08-0244-01	Male	1	22.7	62.1	5.40405	392.119	6.52981	low	low	low
TCGA-08-0245-01	Female	1	37.8	31.8	4.94332	403.896	6.34667	low	low	low
TCGA-08-0246-01	Female	1	4.2	57.4	5.87905	421.306	6.94353	low	high	high
TCGA-08-0345-01	Female	1	1.7	71.1	7.16259	427.473	7.24651	high	high	high
TCGA-08-0347-01	Male	1	25.7	50.3	4.76589	408.913	6.50258	low	low	low
TCGA-08-0348-01	Male	1	12.2	64	5.99028	406.092	6.41523	high	low	low
TCGA-08-0349-01	Male	1	9.8	46.4	7.11885	403.428	6.64812	high	low	low
TCGA-08-0350-01	Male	1	29.2	32.6	6.0698	392.706	6.29322	high	low	low
TCGA-08-0351-01	Male	1	65.3	40.6	8.19717	402.482	6.44857	high	low	low
TCGA-08-0352-01	Male	1	1.3	79.7	5.9304	418.001	7.10383	low	high	high
TCGA-08-0353-01	Male	1	8.4	58.4	4.87717	408.899	6.5934	low	low	low
TCGA-08-0354-01	Female	1	18	52.6	5.77845	402.447	6.62673	low	low	low
TCGA-08-0355-01	Female	1	24.6	30.4	5.39451	386.517	6.25993	low	low	low
TCGA-08-0356-01	Female	1	31.1	60	7.01898	421.941	7.21817	high	high	high
TCGA-08-0357-01	Male	1	37.6	49.7	5.71061	404.754	6.4792	low	low	low
TCGA-08-0358-01	Male	1	22.3	50.3	5.13736	360.158	5.68758	low	low	low
TCGA-08-0359-01	Female	1	3.4	59.5	7.92047	408.553	6.55534	high	low	low
TCGA-08-0360-01	Male	1	15.4	76.4	8.71294	443.759	7.41406	high	high	high
TCGA-08-0373-01	Male	1	4.4	69.2	5.74965	397.456	6.4175	low	low	low
TCGA-08-0375-01	Female	1	12.2	51.9	4.95071	392.089	6.16268	low	low	low
TCGA-08-0380-01	Female	1	14.9	74.7	4.96422	393.35	6.06032	low	low	low
TCGA-08-0385-01	Male	1	2.7	71.8	4.7776	385.433	5.75673	low	low	low
TCGA-08-0386-01	Male	1	18	74.1	5.8979	400.826	6.20883	low	low	low
TCGA-08-0389-01	Male	1	15.4	59.2	4.65289	395.446	6.41076	low	low	low
TCGA-08-0390-01	Male	1	14	69.3	5.72625	401.885	6.69216	low	high	low
TCGA-12-0616-01	Female	1	14.7	36.8	4.77944	383.322	6.28817	low	low	low
TCGA-12-0618-01	Male	1	13	49.5	4.99504	392.454	5.87415	low	low	low
TCGA-12-0619-01	Male	1	34.9	60	6.43397	419.157	6.89182	high	high	high
TCGA-12-0620-01	Male	1	10.5	57.7	6.09027	403.822	6.78325	high	high	low
TCGA-12-0656-01	Female	1	94.8	48.9	5.65554	388.548	6.43126	low	low	low
TCGA-12-0657-01	Male	1	0.1	69.6	5.4254	403.835	6.73901	low	high	low
TCGA-12-0670-01	Male	1	26	60.8	5.15489	387.687	6.2133	low	low	low
TCGA-12-0688-01	Male	1	26.7	74.2	5.01208	388.295	6.24915	low	low	low
TCGA-12-0692-01	Female	1	3.7	75.3	5.51769	390.306	6.34716	low	low	low
TCGA-12-0707-01	Male	1	28.4	55.1	5.94693	393.085	6.38634	low	low	low
TCGA-12-0773-01	Male	1	43.2	24.2	5.7945	384.783	6.05925	low	low	low
TCGA-12-0775-01	Female	1	7.6	75.5	7.56649	410.332	6.89929	high	high	high
TCGA-12-0778-01	Male	1	14.9	53.3	6.29921	400.362	6.49085	high	low	low
TCGA-12-0819-01	Female	1	24.8	49.7	4.41826	394.8	6.24256	low	low	low
TCGA-12-0820-01	Male	1	18.5	40.7	4.52662	383.673	5.95857	low	low	low
TCGA-12-0821-01	Male	1	10.6	62.8	5.37986	413.362	6.53464	low	low	high
TCGA-12-0822-01	Male	1	23.5	46	5.62365	397.961	6.50815	low	low	low
TCGA-12-0826-01	Male	1	27.8	38	5.33993	405.399	6.52419	low	low	low
TCGA-12-0828-01	Male	1	8.9	57.2	5.19969	389.773	6.30884	low	low	low
TCGA-12-0829-01	Male	1	20.6	75.2	5.37111	409.344	6.50959	low	low	low
TCGA-12-1088-01	Female	1	127.6	53.9	6.47494	405.599	6.70221	high	high	low
TCGA-12-1089-01	Male	1	5.8	64.1	4.61553	381.779	5.92032	low	low	low
TCGA-12-1092-01	Male	1	21.7	58.6	6.3984	403.472	6.57171	high	low	low
TCGA-12-1093-01	Female	1	16	66.5	5.82953	409.281	6.70231	low	high	low
TCGA-12-1597-01	Female	1	22.2	62.6	4.81623	392.601	6.17202	low	low	low
TCGA-12-1598-01	Female	1	15.7	75.9	5.36724	401.794	6.47838	low	low	low
TCGA-12-1599-01	Female	1	25.7	47.7	5.23265	409.317	6.64757	low	low	low
TCGA-12-1600-01	Male	1	14.7	86	4.63025	400.254	6.3528	low	low	low
TCGA-12-1602-01	Male	1	6.7	58.8	6.54957	400.624	6.33494	high	low	low
TCGA-12-3644-01	Female	1	59.8	47.8	7.34473	411.266	6.75784	high	high	high
TCGA-12-3646-01	Female	1	44	59.8	5.26489	395.129	6.17413	low	low	low
TCGA-12-3648-01	Female	1	26.9	61.5	5.84176	421.137	7.2483	low	high	high
TCGA-12-3649-01	Male	1	15.2	76.2	4.61322	415.353	6.58592	low	low	high
TCGA-12-3650-01	Male	1	11	46.9	5.11088	425.78	6.84026	low	high	high
TCGA-12-3651-01	Male	1	12.7	77.4	5.78534	431.052	6.62572	low	low	high
TCGA-12-3652-01	Male	1	34.9	60	4.49326	414.836	6.85677	low	high	high
TCGA-12-3653-01	Female	1	14.5	34.3	6.92872	441.64	7.34749	high	high	high
TCGA-12-5295-01	Female	1	14.9	60.7	4.47291	400.733	6.36957	low	low	low
TCGA-12-5299-01	Female	1	3.2	56	6.72085	407.887	6.85664	high	high	low
TCGA-12-5301-01	Male	1	2	59.6	6.12854	421.477	6.82556	high	high	high
TCGA-14-0781-01	Male	1	1	49	7.55018	450.142	7.447	high	high	high
TCGA-14-0786-01	Female	1	23.1	50.9	6.63678	405.417	6.98287	high	high	low
TCGA-14-0787-01	Male	1	2.2	69.3	6.01522	406.266	6.81928	high	high	low
TCGA-14-0789-01	Male	1	11.2	54.9	9.28733	436.253	7.53869	high	high	high
TCGA-14-0790-01	Female	1	13.7	64.8	4.76389	408.253	6.54701	low	low	low
TCGA-14-0812-01	Male	1	3.3	65.9	5.48477	398.144	6.22229	low	low	low
TCGA-14-0813-01	Male	1	1.3	78.2	5.59289	413.505	6.37876	low	low	high
TCGA-14-0817-01	Female	1	5.4	69.6	8.15185	403.033	6.92003	high	high	low
TCGA-14-0865-01	Male	1	16.5	67.9	5.11501	393.107	5.94491	low	low	low
TCGA-14-0867-01	Male	1	2	67.9	6.21503	404.494	6.8156	high	high	low
TCGA-14-0871-01	Female	1	28.9	75	5.82569	385.184	5.80598	low	low	low
TCGA-14-1034-01	Female	1	15.9	60.3	5.96481	406.601	6.83078	low	high	low
TCGA-14-1037-01	Female	1	19.3	66.9	5.69114	403.978	6.50357	low	low	low
TCGA-14-1396-01	Female	1	1.1	78.7	6.45276	411.121	6.833	high	high	high
TCGA-14-1451-01	Male	1	23.1	39.4	6.29646	399.678	6.8299	high	high	low
TCGA-14-1453-01	Male	1	1.2	69.3	6.22288	391.583	6.53044	high	low	low
TCGA-14-1455-01	Male	1	0.9	61.8	6.87668	398.436	6.4467	high	low	low
TCGA-14-1794-01	Male	1	1	59.2	5.19764	396.477	6.25858	low	low	low
TCGA-14-1795-01	Male	1	1.9	66.7	9.3155	414.721	7.18713	high	high	high
TCGA-14-1823-01	Female	1	17.8	58.5	7.97819	398.009	6.54063	high	low	low
TCGA-14-1825-01	Male	1	7.6	70.3	4.95235	393.077	6.12073	low	low	low
TCGA-14-1827-01	Male	1	5.9	51.5	5.04945	393.986	6.25026	low	low	low
TCGA-14-1829-01	Male	0	7.1	57.3	5.3653	375.77	5.93177	low	low	low
TCGA-14-2554-01	Female	1	17.5	52.3	7.29199	425.827	7.04513	high	high	high
TCGA-14-3476-01	Male	1	0.4	74.4	5.94891	366.753	5.6821	low	low	low
TCGA-14-3477-01	Female	0	3.7	38.5	5.24154	414.17	6.22007	low	low	high
TCGA-15-0742-01	Male	1	13.7	65.8	4.93822	387.737	6.2654	low	low	low
TCGA-15-1446-01	Male	0	19.1	55.7	5.87255	395.746	6.4561	low	low	low
TCGA-16-0846-01	Male	1	3.9	85.2	6.69372	403.166	6.65272	high	low	low
TCGA-16-0861-01	Male	NA	0	65.1	5.96409	403.906	6.53277	low	low	low
TCGA-16-1045-01	Female	1	29	49.8	5.9653	402.629	6.69864	low	high	low
TCGA-19-0957-01	Female	1	21.9	48.5	6.08345	408.365	6.61933	high	low	low
TCGA-19-1385-01	Male	1	10.8	69.7	7.33691	419.372	6.95751	high	high	high
TCGA-19-1386-01	Male	1	9.1	51.1	6.43293	404.983	6.7006	high	high	low
TCGA-19-1387-01	Male	1	6	81.8	5.63407	396.873	6.20388	low	low	low
TCGA-19-1388-01	Male	1	13	58.5	5.27724	417.067	6.51673	low	low	high
TCGA-19-1389-01	Male	1	4.6	51.1	5.97187	421.731	6.92676	low	high	high
TCGA-19-1390-01	Female	1	25.4	63.1	6.7217	434.842	6.60552	high	low	high
TCGA-19-1786-01	Female	1	7.1	64.5	7.32334	405.511	6.74208	high	high	low
TCGA-19-1789-01	Female	1	3.1	69.2	4.71591	378.462	5.89581	low	low	low
TCGA-19-1790-01	Male	1	5	56.5	7.10928	453.963	7.49555	high	high	high
TCGA-19-1791-01	Female	0	0.1	82.3	4.81342	391.514	5.8822	low	low	low
TCGA-19-2619-01	Female	0	9.7	55.2	6.81688	435.042	7.2691	high	high	high
TCGA-19-2620-01	Male	1	4.9	70.3	5.30557	428.549	6.83122	low	high	high
TCGA-19-2621-01	Male	1	1.1	83.3	5.76218	432.065	7.01126	low	high	high
TCGA-19-2623-01	Male	0	7.5	65.3	7.4292	432.39	7.02267	high	high	high
TCGA-19-2624-01	Male	1	0.2	51.7	5.61993	412.515	6.63919	low	low	high
TCGA-19-2625-01	Female	1	4.1	76.5	5.78768	449.647	7.20558	low	high	high
TCGA-19-2631-01	Female	1	7	74.5	4.84179	415.837	6.52635	low	low	high
TCGA-19-4068-01	Female	0	4.5	68.3	5.12852	416.782	6.8032	low	high	high
TCGA-19-5947-01	Female	1	6.3	47.1	6.63419	450.581	7.53755	high	high	high
TCGA-19-5950-01	Female	0	11.3	52.7	4.83561	439.13	6.95453	low	high	high
TCGA-19-5951-01	Male	1	8	76.7	5.5359	436.964	7.14009	low	high	high
TCGA-19-5952-01	Male	1	18.9	62.5	7.82749	454.374	7.62275	high	high	high
TCGA-19-5954-01	Female	0	8	72.2	6.49618	448.258	7.40186	high	high	high
TCGA-19-5955-01	Male	1	1.8	83.6	5.69632	464.302	7.41729	low	high	high
TCGA-19-5958-01	Male	0	5.4	56	7.02768	439.021	7.15577	high	high	high
TCGA-19-5959-01	Female	0	5.3	77.9	4.8862	431.816	6.68705	low	high	high
TCGA-19-5960-01	Male	0	5.4	56.5	5.78532	428.239	6.50858	low	low	high
TCGA-26-1439-01	Male	1	13.9	63.8	7.32795	427.184	7.19867	high	high	high
TCGA-26-1799-01	Male	1	9.4	68.9	4.66996	392.337	6.28948	low	low	low
TCGA-26-5132-01	Male	0	9.4	74.5	5.02206	411.018	6.51797	low	low	high
TCGA-26-5133-01	Male	0	14.9	59	4.54643	405.501	6.04139	low	low	low
TCGA-26-5134-01	Male	0	5.5	74.2	5.11893	390.58	6.00055	low	low	low
TCGA-26-5135-01	Female	1	8.8	72.5	7.69149	408.164	6.84185	high	high	low
TCGA-26-5136-01	Female	0	1.2	78	12.7002	432.145	7.61292	high	high	high
TCGA-26-5139-01	Female	0	1.6	65.1	7.74329	424.183	7.18044	high	high	high
TCGA-27-1830-01	Male	1	5.1	57.9	8.25989	417.482	6.88477	high	high	high
TCGA-27-1831-01	Male	1	16.6	66.9	5.89471	402.416	6.79107	low	high	low
TCGA-27-1832-01	Female	1	9.9	59.4	5.87245	397.346	6.56416	low	low	low
TCGA-27-1833-01	Female	1	24.2	67.3	5.23731	399.866	6.66885	low	low	low
TCGA-27-1834-01	Male	1	40.5	56.3	6.88277	411.426	6.66607	high	low	high
TCGA-27-1835-01	Female	1	21.3	53.2	4.40166	414.652	6.65543	low	low	high
TCGA-27-1836-01	Female	1	30.1	33	5.67443	398.625	6.47106	low	low	low
TCGA-27-1837-01	Male	1	14	36.6	6.91787	429.517	7.20708	high	high	high
TCGA-27-1838-01	Female	1	11.5	59.4	6.81716	428.986	7.08459	high	high	high
TCGA-27-2518-01	Male	1	24.7	52.4	4.75064	394.039	6.22045	low	low	low
TCGA-27-2519-01	Male	0	10.4	48.5	6.7764	436.557	7.14978	high	high	high
TCGA-27-2523-01	Male	1	16.1	63.1	6.39762	421.298	6.96361	high	high	high
TCGA-27-2524-01	Male	1	7.6	56.3	9.03622	430.022	7.71168	high	high	high
TCGA-27-2526-01	Female	1	2.9	79.3	5.31797	402.209	6.71808	low	high	low
TCGA-27-2527-01	Male	1	14.4	81.1	5.58598	419.744	6.97387	low	high	high
TCGA-27-2528-01	Male	1	15.8	62.6	6.29029	419.415	6.85476	high	high	high
TCGA-28-1745-01	Male	0	11.3	76.2	5.19888	405.337	6.4481	low	low	low
TCGA-28-1746-01	Female	0	0.2	77.5	6.58047	392.426	6.20164	high	low	low
TCGA-28-1747-01	Male	1	2.5	44.6	6.22554	426.692	6.99176	high	high	high
TCGA-28-1749-01	Male	0	9.2	73.3	4.30024	391.966	6.07486	low	low	low
TCGA-28-1750-01	Female	0	8.3	40.6	6.53211	428.81	6.97446	high	high	high
TCGA-28-1751-01	Female	0	7.6	61	8.37056	419.1	7.32073	high	high	high
TCGA-28-1752-01	Female	0	8.5	42.6	6.33247	401.563	6.65723	high	low	low
TCGA-28-1753-01	Male	0	1.2	53	5.83272	424.228	7.01001	low	high	high
TCGA-28-1755-01	Female	1	1.5	52.7	5.12865	400.216	6.52733	low	low	low
TCGA-28-1757-01	Male	0	0.1	71.7	5.71937	404.779	6.76465	low	high	low
TCGA-28-1760-01	Male	0	4.7	48.6	6.10166	413.974	6.93971	high	high	high
TCGA-28-2502-01	Male	0	0.7	65.2	7.58058	436.41	7.3054	high	high	high
TCGA-28-2506-01	Female	0	6.7	63.8	4.57025	408.681	6.30579	low	low	low
TCGA-28-2509-01	Female	0	4.8	77.3	6.20351	421.849	6.90109	high	high	high
TCGA-28-2513-01	Female	0	7.3	69.6	6.45822	435.124	7.32821	high	high	high
TCGA-28-2514-01	Male	0	5.3	45.8	5.78187	432.07	7.18337	low	high	high
TCGA-28-5204-01	Male	1	14.9	72.5	5.31945	387.736	6.07833	low	low	low
TCGA-28-5207-01	Male	1	11.3	71.1	5.55518	375.969	6.29378	low	low	low
TCGA-28-5208-01	Male	0	15.6	52.2	6.57377	386.007	6.22102	high	low	low
TCGA-28-5209-01	Female	0	2.5	66.7	5.61418	415.753	6.65782	low	low	high
TCGA-28-5213-01	Male	0	9.8	72.5	4.63467	395.753	6.0199	low	low	low
TCGA-28-5214-01	Male	0	14.2	53.4	7.47714	400.978	6.59982	high	low	low
TCGA-28-5215-01	Female	1	11	62.1	7.16063	436.87	7.36564	high	high	high
TCGA-28-5216-01	Male	0	13.6	52.7	5.71395	418.805	6.64293	low	low	high
TCGA-28-5218-01	Male	1	5.2	63.2	6.15804	438.087	6.89727	high	high	high
TCGA-28-5219-01	Female	0	8.5	47.2	7.14306	429.003	7.18224	high	high	high
TCGA-28-5220-01	Male	0	10.5	67.4	5.44763	408.736	6.50516	low	low	low
TCGA-28-6450-01	Male	1	5.4	60.7	5.91258	443.27	7.15141	low	high	high
TCGA-32-1970-01	Male	1	15.4	59.2	5.25858	418.341	6.87778	low	high	high
TCGA-32-1976-01	Male	1	0.5	65.2	7.74178	430.379	6.94502	high	high	high
TCGA-32-1977-01	Female	0	0.1	63.5	5.53174	423.818	6.74938	low	high	high
TCGA-32-1979-01	Female	1	19.5	69.1	7.37576	431.472	6.94685	high	high	high
TCGA-32-1980-01	Male	1	1.2	72.5	7.06419	436.08	7.16009	high	high	high
TCGA-32-1982-01	Female	1	4.7	76	8.04964	428.424	7.25611	high	high	high
TCGA-32-1986-01	Male	1	12.7	68.6	6.93836	438.435	7.35047	high	high	high
TCGA-32-1991-01	Male	1	16.9	60.3	7.59242	429.861	7.23497	high	high	high
TCGA-32-2491-01	Male	1	12.2	63.3	5.69654	440.509	7.28368	low	high	high
TCGA-32-2494-01	Female	1	20.8	58	8.91102	437.58	7.41536	high	high	high
TCGA-32-2495-01	Female	1	15	59.9	6.16387	422.106	6.77002	high	high	high
TCGA-32-2615-01	Male	1	15.9	62.7	7.36678	426.124	7.16785	high	high	high
TCGA-32-2632-01	Male	1	8.8	80.2	7.00815	434.776	7.11941	high	high	high
TCGA-32-2634-01	Male	0	8.9	82	6.15596	429.434	6.79323	high	high	high
TCGA-32-2638-01	Male	0	7.4	67.5	6.8536	435.737	7.47092	high	high	high
TCGA-32-4209-01	Male	0	11.1	40.8	5.82486	431.386	7.16525	low	high	high
TCGA-32-4210-01	Male	1	3.7	73.3	6.3996	415.79	6.39296	high	low	high
TCGA-32-4211-01	Male	1	12.6	56.8	5.92144	417.378	6.60829	low	low	high
TCGA-32-4213-01	Female	0	11.7	47.2	5.3443	424.771	6.93314	low	high	high
TCGA-32-4719-01	Male	1	10.9	73.1	5.06383	420.572	6.66635	low	low	high
TCGA-32-5222-01	Male	0	5.4	66.1	5.25819	392.773	6.12161	low	low	low
TCGA-41-2571-01	Male	1	0.9	89.3	7.12775	424.031	6.69782	high	high	high
TCGA-41-2572-01	Male	1	13.4	67.1	5.60784	412.991	6.77452	low	high	high
TCGA-41-2573-01	Male	0	8.9	60	8.00039	433.65	7.02513	high	high	high
TCGA-41-2575-01	Male	1	9.5	75.5	5.44809	415.806	6.44255	low	low	high
TCGA-41-3392-01	Male	1	1	88.6	7.71013	437.725	7.28214	high	high	high
TCGA-41-3393-01	Female	1	4.4	81.9	10.1526	444.399	7.47148	high	high	high
TCGA-41-3915-01	Male	0	6	49	6.06573	421.18	6.7202	high	high	high
TCGA-41-4097-01	Female	1	0.2	63.3	6.82623	428.811	7.01236	high	high	high
TCGA-41-5651-01	Female	0	11.5	59.4	5.61172	425.236	6.53828	low	low	high
TCGA-76-4925-01	Male	1	4.8	76.7	4.58258	405.417	5.79726	low	low	low
TCGA-76-4926-01	Male	1	4.5	68.7	6.72895	412.011	6.92354	high	high	high
TCGA-76-4927-01	Male	1	17.6	58	4.90467	396.067	6.25232	low	low	low
TCGA-76-4928-01	Female	1	3.1	85.6	6.6757	406.802	6.85697	high	high	low
TCGA-76-4929-01	Female	1	3.7	76.2	5.67207	407.205	6.60812	low	low	low
TCGA-76-4931-01	Female	1	9.1	70.7	4.99131	401.03	6.30914	low	low	low
TCGA-76-4932-01	Female	1	47.9	50.5	4.74184	403.829	5.99425	low	low	low
TCGA-76-4934-01	Female	1	2.5	66.6	5.07066	393.132	5.99492	low	low	low
TCGA-76-4935-01	Female	0	10.8	52.6	7.44784	394.822	6.60021	high	low	low
TCGA-76-6191-01	Male	1	16.7	57.3	6.80529	436.927	7.19801	high	high	high
TCGA-76-6192-01	Male	1	3.3	74.8	7.95398	446.481	7.28155	high	high	high
TCGA-76-6193-01	Male	1	2.7	78.7	10.0334	460.851	7.9217	high	high	high
TCGA-76-6282-01	Male	1	17.1	63.9	8.64898	456.744	7.49859	high	high	high
TCGA-76-6285-01	Female	1	8.3	64.8	6.14342	449.502	7.34828	high	high	high
TCGA-81-5910-01	Male	1	1.6	64.5	6.11174	443.287	7.3529	high	high	high
TCGA-87-5896-01	Female	0	0.1	50.4	5.9359	446.79	7.59742	low	high	high

## Sheet: Fig1E
CTL	hGBM
1.89706	4.08547
2.3615	41.8509
0.908443	35.3116
	11.1068
	3.6815
	15.4647
	22.8938
	108.569
	200.998
	1.48947

## Sheet: Fig1F
	Leading Edge sampled by reference histology	Leading Edge sampled by reference histology	Leading Edge sampled by reference histology	Leading Edge sampled by reference histology	Leading Edge sampled by reference histology	Leading Edge sampled by reference histology	Leading Edge sampled by reference histology	Leading Edge sampled by reference histology	Leading Edge sampled by reference histology	Leading Edge sampled by reference histology	Leading Edge sampled by reference histology	Leading Edge sampled by reference histology	Leading Edge sampled by reference histology	Leading Edge sampled by reference histology	Leading Edge sampled by reference histology	Leading Edge sampled by reference histology	Leading Edge sampled by reference histology	Leading Edge sampled by reference histology	Leading Edge sampled by reference histology	Infiltrating Tumor sampled by reference histology	Infiltrating Tumor sampled by reference histology	Infiltrating Tumor sampled by reference histology	Infiltrating Tumor sampled by reference histology	Infiltrating Tumor sampled by reference histology	Infiltrating Tumor sampled by reference histology	Infiltrating Tumor sampled by reference histology	Infiltrating Tumor sampled by reference histology	Infiltrating Tumor sampled by reference histology	Infiltrating Tumor sampled by reference histology	Infiltrating Tumor sampled by reference histology	Infiltrating Tumor sampled by reference histology	Infiltrating Tumor sampled by reference histology	Infiltrating Tumor sampled by reference histology	Infiltrating Tumor sampled by reference histology	Infiltrating Tumor sampled by reference histology	Infiltrating Tumor sampled by reference histology	Infiltrating Tumor sampled by reference histology	Infiltrating Tumor sampled by reference histology	Infiltrating Tumor sampled by reference histology	Infiltrating Tumor sampled by reference histology	Infiltrating Tumor sampled by reference histology	Infiltrating Tumor sampled by reference histology	Infiltrating Tumor sampled by reference histology	Cellular Tumor sampled by reference histology	Cellular Tumor sampled by reference histology	Cellular Tumor sampled by reference histology	Cellular Tumor sampled by reference histology	Cellular Tumor sampled by reference histology	Cellular Tumor sampled by reference histology
IL1A	-0.3416	-0.5038	-0.7378	-0.5145	-0.4667	0.0088	0	0.9871	1.2658	0.4179	-0.1697	0.1071	-0.7025	0	-0.0093	-0.6092	-0.3148	-0.4918	0	0	0	-0.6548	0.3682	0.9713	-0.7641	0	-0.3235	-0.4533	-0.0127	-0.0397	-0.3359	0	-0.5458	-0.3145	0.1597	0	-0.452	0	-0.1337	-0.5912	-0.6713	-0.2779	-0.423	-0.6515	-0.537	0	-0.7405	-0.1718	-0.6432
IL1B	-0.9136	-0.7024	0	-0.4409	-0.5915	-0.0216	0	1.0457	0.896	0.7561	-0.9014	-0.4225	0	-0.5479	-0.0538	-1.0791	-0.9601	-1.0158	-0.4268	-0.9862	-1.0548	-0.7682	1.3612	1.6333	-0.5933	-0.0994	-0.5051	0	-0.9678	1.1299	-0.178	0.1335	0.223	-0.2202	-0.348	-0.7963	0	-0.733	0.3243	0	-0.4932	0.5073	-1.0167	-0.7174	-0.9143	-0.0578	-0.6132	0.2934	0.3816
IL1R1	-0.7052	-0.8846	-1.071	1.765	0.485	-0.9303	-0.3401	-0.2153	-0.67	0.2307	-1.1411	-0.2973	-0.8481	-0.6223	-0.686	-0.5331	-0.8677	-0.585	-0.2764	-0.6401	-1.0528	-0.5016	0.3839	1.0467	-0.5009	0.0389	-0.2136	-0.7878	-0.4031	-0.8035	0.0798	-0.8333	-1.1357	-0.1228	0.2136	-0.5085	0.207	0.1278	0.9758	-0.6311	-0.8452	-0.2866	-0.5035	-0.7135	-1.2118	-1.2917	-0.8819	-1.1777	-0.2631
IL1RN	0	0	0	-0.5011	-0.5728	0	0	0	0	-0.6519	0	0	0	0	0	0	0	0	0	0	-0.666	0	-0.6536	-0.0814	-0.6196	0	-0.5181	0	0	-0.1563	0	0	-0.6053	0	-0.6692	0	0	0	-0.6635	0	-0.647	-0.1778	-0.6694	0	0	-0.2107	0	0	0.4774
IL18	-1.1495	-1.2814	-1.5194	0.0026	0.6536	-1.1494	0.0403	0.4529	-0.6358	0.1516	-1.2514	-0.1925	-0.3172	0.2851	-0.1581	0.1412	-0.053	-0.4693	0.4108	-1.6866	-0.6321	-1.6383	1.0855	1.5246	0.1053	-0.341	0.0286	-0.3836	-0.6217	-0.2791	-0.0273	-0.7635	-0.1429	-0.3133	0.5099	-0.0047	0.2896	0.4091	2.2572	0.475	0.4018	0.9122	1.3807	-0.4147	1.477	-0.4338	-0.1347	0.1593	-0.306
IL36RN	0	0	0	0	0	0	0	0	0	0	0	0	0	0	0	0	0	0	0	0	0	0	0	0	0	0	0	0	0	0	0	0	0	0	0	0	0	0	1.3559	0	0	0	0	0	0	0	0	0	0
IL37	0	0	0	0	0	0	0	0	0	0	0	0	0	0	0	0	0	0	0	0	0	0	0	0	0	0	0	0	0	0	0	0	0	0	0	0	0	0	0	0	0	0	0	0	0	0	0	0	0
IL36A	0	0	0	0	0	0	0	0	0	0	0	0	0	0	0	0	0	0	0	0	0	0	0	0	0	0	0	0	0	0	0	0	0	0	0	0	0	0	0	0	0	0	0	0	0	0	0	0	0
SIGIRR	1.1471	1.1562	1.3711	1.4303	2.0334	1.7625	1.2372	2.0157	0.4958	-0.0353	-0.1802	0.2012	0.9843	0.6337	0.4859	2.0228	1.9458	1.3487	1.0474	1.638	1.6994	1.934	-0.6032	0.8865	1.0424	1.2858	1.0534	1.4754	0.6063	0.779	0.9105	-0.0811	0.0224	0.7217	1.084	1.4894	0.9549	1.084	-0.0314	-0.0202	-0.2961	0.1254	1.0262	1.5343	-0.1392	1.1496	0.1212	-1.0094	0.3771
IL1F10	0	0	0	0	0	0	0	0	0	0	0	0	0	0	0	0	0	0	0	0	0	0	0	0	0	0	0	0	0	0	0	0	0	0	0	0	0	0	0	0	0	0	0	0	0	0	0	0	0
IL33	-0.0804	-0.6899	-1.0105	0.4425	-0.1849	-0.7038	0.1487	-0.0291	-0.293	0.0528	-0.5736	-0.3234	-0.3316	-0.0334	0.3282	-0.3174	-0.962	-0.1724	-0.2333	-0.2928	-0.0766	-0.691	1.2577	0.8974	0.1262	0.38	0.2027	0.4637	0.8007	-0.0428	0.0223	0.7865	1.1533	0.0914	0.0386	0.0832	-0.222	-0.5504	-0.091	0.3622	0.0639	0.4111	0.2415	-0.0877	-0.0806	-0.8514	0.7625	1.6036	0.1964
[truncated: 221 more columns]

## Sheet: Fig2A
IL1A			IL1B
PN	MES		PN	MES
-0.8297	-1.615		-1.2422	-1.9015
-1.8655	0.8733		-1.7989	-1.1238
0.221	0.4171		-0.5166	-0.3058
-0.5019	0.0804		-0.7089	0.0577
-2.0513	2.0342		-1.7406	1.3747
-2.2854	-0.6139		-2.4214	-0.582
-0.9831	0.0044		-1.0832	0.0121
-0.6212	0.1373		-0.4447	-0.4569
-0.748	-1.0814		-0.1603	-1.4487
0.2791	-1.9745		0.4505	-2.9322
-0.8206	-0.9384		-0.0849	-1.472
0.3252	-0.114		1.7357	-0.8723
-0.9896	-1.3019		-0.6855	-0.3449
-1.3108	-1.0649		-0.4138	-0.6057
-0.4518	1.1305		0.5267	-1.807
-0.3293	-0.5059		-0.1553	0.345
-2.0391	0.7825		-1.5924	-2.0848
-0.4288	-0.6491		-0.9627	0.0794
0.7408	0.7887		1.132	2.0829
0.3466	0.664		0.6332	0.3194
-0.7624	0.6103		-0.5213	0.7547
-1.4	0.8816		-1.1842	0.185
-0.3377	-1.7572		0.342	-1.0833
-0.5493	-0.3475		-0.9663	-0.2843
-0.3736	0.8889		-0.0665	0.2568
-1.4268	-0.0485		-1.0501	-0.4263
-0.1698	0.7663		1.0926	1.9396
-0.8089	-0.3087		-1.512	-0.0145
-1.5571	0.0607		-1.866	-0.4357
-1.4738	0.5361		-1.4368	0.7272
-1.0763	0.4581		-1.4732	-0.2707
1.0508	1.2717		1.1557	0.6985
-0.3421	-2.0252		-0.9951	-0.0904
0.9092	1.4959		1.1057	2.3938
0.1488	1.3549		-0.8469	0.1132
-1.239	1.3791		-1.2262	0.907
-0.1005	-0.1769		-0.8109	-0.2235
1.5345	0.0025		1.4866	-0.0757
0.6164	1.4025		1.1492	1.0076
0.177	2.2178		0.0541	1.4846
1.0721	-0.2304		1.0881	-0.1671
0.5403	0.334		-0.2729	0.5406
2.0812	1.9693		2.263	1.1505
-0.586	-0.4898		-0.3191	-0.8373
-0.6274	-0.3523		0.7237	1.2479
-0.8783	1.1634		0.2479	0.5543
-0.8713	1.2931		-1.2102	0.9796
0.7072	-0.8961		0.7858	0.0041
0.264	0.9891		0.7165	1.1606
0.8278	-0.7011		0.7098	0.6113
0.4687	-0.4354		0.5351	0.3202
1.6793	-0.8865		0.0494	-0.417
-0.7564	1.5809		-0.7491	0.5851
-0.0572	1.7035		-0.2688	0.99
1.3626	2.4079		1.517	2.1392
0.9777	0.1352		1.8399	1.2389
-0.1687	-0.1912		0.259	0.6096
0.5709	1.0726		1.1134	1.4948
0.844	2.7201		0.0255	1.0265
1.4959	1.6446		2.3938	0.9574
-0.0421	-0.0927		-0.0214	-0.2329
-0.2788	1.1698		0.5826	0.8044
1.4055	-0.6377		0.9113	0.1186
0.5208	0.6928		0.7888	1.3953
0.5034	-0.238		1.3616	-0.1419
-0.0633	0.5012		-0.2618	0.13
0.478	-0.6446		0.3981	-0.9906
0.1132	0.4614		0.6497	1.4006
-0.1626	-1.2374		-0.3069	-1.7388
	-0.1675			0.4816
	-0.2999			-0.3662
	-0.426			0.088
	0.9807			1.2271
	-1.1608			-1.3043
	0.4555			1.9817
	1.351			0.8945
	-0.3786			0.3292
	1.2969			1.2105
	0.8926			0.3904
	0.6036			0.8125
	-1.205			0.1418
	0.4777			0.3542
	0.6522			1.104
	1.8107			1.9546
	2.2266			2.2285
	0.9199			0.8858
	2.0552			0.472
	2.5862			2.6161
	-0.4579			0.469
	0.1837			-0.2669
	0.8788			1.1959
	1.485			0.7915
	0.7273			0.4874
	0.1251			0.6371
	1.2853			0.7766
	0.7441			1.3044
	0.7747			1.0393
	2.0472			1.7362
	-0.5497			-0.7293
	1.241			0.8886
	-1.2311			0.1845
	1.0252			1.1561
	-0.5616			1.5446
	1.9832			1.5547
	2.4852			2.0168
	1.6985			2.1258

## Sheet: Fig2B
Il1a			Il1b
PDGFB	NF1		PDGFB	NF1
-0.444792	1.58666		-0.448639	-0.196108
-0.620941	1.57338		-0.394885	1.59686
-0.563083	0.0583861		-0.425433	-0.133056
-1.0257	1.39919		-0.456368	0.135895
-0.654984	1.72556		-0.485601	0.392692
-0.876786	0.320012		-0.501165	0.179113
-0.863996	1.45398		-0.407416	3.68814
-0.850824	0.499949		-0.519502	-0.31216
-0.856252	-0.373654		-0.510439	-0.172993
-0.697477	-0.788626		-0.506995	-0.521946

## Sheet: Fig2C
PDGFB mGBM	NF1 mGBM
10.2928	183.56
17.3036	349.71
6.69129	60.44
8.00776	66.26
12.2037	87.01
11.144	45.48
12.9564	85.7
11.4688	568.04
21.6896	126.92
9.95481	203.42

## Sheet: Fig2D
Naive Mg	Tumor Mg	BMDM	Glioma cells
0.637	2.553	4.22	1.283
0.94	1.676	4.238	2.406
1.471	4.84	2.696	2.081
0.94		3.605	1.894
1.012		3.213	2.299
		5.16

## Sheet: Fig2F
Il1b			Il1a
Control	Slice		Control	Slice
1.07724	2.06		1.1571	11.7454
1.1847	3.86		0.809164	26.6419
0.783576	4.37		1.06805	21.1983
	4.21			24.5034

## Sheet: Fig2G
secreted				intracellular
ATP	WGS5	WGS6		ATP	WGS5	WGS6
0	990.735	762.968		0	242.595	162.378
0	577.586	491.113		0	209.616	140.622
0	769.618	652.409		0	270.858	177.34

[truncated: 82 more sheets: Fig3A, Fig3B, Fig3C, Fig3E, Fig4E, Fig4F, Fig5B, Fig5C, Fig5F, Fig5G, Fig5H, Fig6A, Fig6B, Fig6C, Fig6E, Fig6G, Fig6H, Fig6I, Fig7B, Fig7G …]
